# Supplementary material for: Identification of Pummelo Cultivars by Using a Panel of 25 Selected SNPs and 12 DNA Segments
Source: PLoS One. 2014 Apr 14;9(4):e94506. doi: 10.1371/journal.pone.0094506 (PMC3986212; doi:10.1371/journal.pone.0094506)
Supplement: Table S2 — PI, PIpar-off and PIsib for all 178 genotypes. Note: PI for a given genotype is the probability that a randomly sampled individual is identical to the given genotype, as is the same case for PIsibs and PIpar-off [41]. (XLSX) [file pone.0094506.s005.xlsx]

## Sheet: Sheet1
Table S2. PI, PIpar-off and PIsib for all 178 genotypes.
Sample name	PI	PIpar-off	PIsib
mdy1	7.77e-14	5.37e-08	3.247e-06
mdy2	3.382e-07	0.0001203	0.0006739
mdy3	5.18e-07	0.0001352	0.0006781
mdy4	3.682e-09	8.967e-06	8.983e-05
mdy5	3.577e-09	6.02e-06	8.754e-05
mdy6	1.074e-07	0.000168	0.0006069
mdy7	1.801e-07	0.000122	0.0005554
mdy8	1.159e-07	9.308e-05	0.000459
mdy9	4.365e-10	3.231e-06	4.284e-05
mdy10	6.574e-08	4.832e-05	0.0003173
mdy11	2.03e-08	4.414e-05	0.0002394
mdy12	5.398e-09	1.786e-05	0.0001352
mdy13	1.952e-08	5.727e-05	0.0002954
mdy14	2.329e-07	6.195e-05	0.0004161
mdy15	6.49e-08	0.0001154	0.0004917
mdy16	6.281e-10	1.357e-05	0.0001085
mdy17	2.326e-09	6.167e-06	8.143e-05
mdy18	1.906e-07	3.095e-05	0.0002966
mdy19	2.955e-10	3.837e-06	5.05e-05
mdy20	3.372e-08	2.663e-05	0.0002098
mdy21	2.963e-08	1.828e-05	0.000173
mdy22	6.79e-08	2.916e-05	0.0002682
mdy23	1.774e-09	9.772e-06	9.499e-05
mdy24	3.64e-09	5.221e-06	0.0001002
mdy25	8.769e-10	1.702e-06	4.747e-05
mdy26	6.307e-08	4.492e-05	0.0003055
mdy27	4.786e-11	2.403e-06	3.616e-05
mdy28	1.137e-09	5.651e-06	8.69e-05
mdy29	4.925e-09	1.178e-05	0.0001536
mdy30	6.844e-10	1.732e-05	0.0001074
mdy31	1.196e-08	3.674e-05	0.0002369
mdy32	5.835e-08	4.39e-05	0.0003444
mdy33	2.288e-09	1.045e-05	9.488e-05
mdy34	2.42e-11	2.085e-06	3.243e-05
mdy35	1.936e-08	3.372e-05	0.0002432
mdy36	2.398e-08	1.716e-05	0.0001689
mdy37	1.285e-08	2.375e-05	0.0002018
mdy38	2.433e-09	2.804e-06	4.776e-05
mdy39	3.567e-09	9.784e-06	0.0001302
mdy40	2.557e-07	0.0001537	0.0006831
mdy41	7.773e-09	2.472e-05	0.0001657
mdy42	1.659e-06	0.0001948	0.0009804
mdy43	2.129e-08	1.201e-05	0.0001376
mdy44	1.82e-11	1.302e-06	4.499e-05
mdy45	7.311e-09	2.792e-05	0.0002039
mdy46	2.152e-07	4.152e-05	0.0003533
mdy47	8.025e-08	6.31e-05	0.0003587
mdy48	7.587e-11	1.619e-06	3.074e-05
mdy49	4e-08	3.439e-05	0.0002712
mdy50	6.246e-09	3.749e-06	6.349e-05
mdy51	8.5e-10	8.489e-06	7.725e-05
mdy52	3.724e-08	3.023e-05	0.000222
mdy53	3.559e-09	3.909e-05	0.0001951
mdy54	2.216e-10	4.108e-06	5.585e-05
mdy55	3.615e-10	2.93e-06	6.811e-05
Unknown_1	6.627e-07	0.0002203	0.0009344
Unknown_2	2.462e-08	4.266e-05	0.0002805
Unknown_24-14	1.745e-09	1.426e-05	0.000103
Unknown_29-12/Unknown_14-13	5.704e-09	7.766e-06	9.154e-05
Unknown_3	2.77e-13	1.133e-07	1.331e-05
Unknown_4	1.284e-09	9.657e-06	9.625e-05
Unknown_5	5.397e-08	3.62e-05	0.0003016
Unknown_6	1.722e-10	5.418e-06	5.442e-05
Unknown_7	2.565e-08	7.425e-05	0.0003316
Unknown_8	5.326e-09	3.878e-05	0.0002226
Unknown_80-20	1.035e-10	3.425e-06	5.483e-05
Unknown_80-26	5.014e-08	6.274e-05	0.0003637
Unknown_80-88	6.659e-10	5.253e-06	6.287e-05
Unknown_pummelo_hybrid	2.926e-10	1.143e-05	8.601e-05
Unknown_y69	2.619e-12	1.319e-06	1.805e-05
Aiyou	1.57e-10	2.665e-06	3.313e-05
Anjianghongxinyou	3.129e-09	4.783e-06	9.297e-05
Anjiangshiliuyou	1.225e-09	4.964e-06	7.735e-05
Anjiangwuheyou/Annongyihaoxiangyou	1.47e-09	6.847e-06	8.712e-05
Cubapummelo	2.321e-10	1.73e-06	4.041e-05
Cuiyou_cq	9.328e-09	3.222e-05	0.0002048
Cuiyou_gz	5.813e-09	2.812e-05	0.0001786
Dianjianghongxinyou	1.336e-09	1.059e-05	0.0001648
Dianjianghongxinyou	2.159e-10	8.873e-06	0.0001032
Dongfengzao	2.727e-11	1.059e-06	3.951e-05
Early Zhenlongyou	3.674e-10	3.214e-06	6.297e-05
Fengjie75-1	3.274e-11	3.417e-06	4.772e-05
Gaopoyou/Bianboyou	8.111e-08	6.023e-05	0.0003426
Guanxiangyou/Pengxiyou	2.788e-09	5.667e-06	0.0001194
Guokuiyou	5.999e-10	1.361e-05	9.449e-05
Hangwanmiyou	3.621e-08	2.582e-05	0.0002129
Haopuyou/Unknown_2003-24	8.503e-09	2.054e-05	0.000166
Huayinshanxiangyou	2.403e-07	7.078e-05	0.0004392
Humiyou	6.864e-11	1.441e-06	3.245e-05
Jiandingliangpingyou	1.598e-09	7.208e-06	8.058e-05
Jiangbeiwuheyou/Jintangwuheyou/Jintanglvyou	5.746e-09	4.335e-05	0.0002361
Jiangjinhongxinyou	4.017e-09	9.494e-06	0.0001487
Jiangxizaoyou	3.291e-09	9.085e-06	0.0001134
Jiaodaoyou	2.695e-09	1.629e-05	0.0001477
Jinlanyou	3.144e-07	7.243e-05	0.0004699
Jinshayou/Baiyushuang	3.899e-09	2.645e-05	0.0001859
Jinxiangyou_gz	7.763e-12	1.423e-06	2.662e-05
Juanpi	8.507e-10	1.192e-05	0.0001038
Kuiyou	2.551e-13	7.485e-08	1.031e-05
Liangpinglocalpummelo	4.102e-08	4.312e-05	0.0002678
Liangshayou	4.408e-09	8.751e-06	0.0001613
Manguwendan	4.364e-08	3.713e-05	0.0002614
Meiwanyou	4.651e-10	6.312e-06	8.409e-05
Menglunzao/Dapaoguo/Unknown_02-02	4.633e-09	2.058e-05	0.0001672
Mianxuyou	1.133e-09	6.979e-06	0.0001047
Nangneiyou	7.652e-12	8.212e-07	3.033e-05
Peijiangyou	1.468e-15	1.437e-08	1.481e-06
Pingyanglayou	8.884e-10	9.819e-06	0.0001439
Qiyou	1.04e-09	6.681e-06	9.622e-05
Raopingyou	6.135e-12	3.359e-07	2.169e-05
Sanbaoyou	3.032e-09	2.118e-05	0.0001608
Shatianyou×Dianjiangyou	1.176e-08	3e-05	0.000185
Shuhuayou	4.595e-08	2.734e-05	0.0002293
Taiguomiyou	3.999e-10	4.882e-06	6.504e-05
Wanbaiyou×Jinxiangyou	6.605e-10	1.159e-05	0.0001054
Xianluodisuanyou	1.546e-06	0.0002633	0.001099
Xianluomiyou	9.479e-10	1.235e-05	0.0001194
Xianluoyou×Shatianyou	6.771e-10	6.571e-06	6.315e-05
Xiashalongyou	9.444e-08	0.0001115	0.0004977
Yianwoyou	5.89e-11	1.233e-06	2.901e-05
Yuenanxiaoyou	1.129e-07	0.0001133	0.0005003
Zaoshuxianluoyou	3.528e-08	6.876e-05	0.0003671
Zaoshuyou	1.446e-09	7.59e-06	7.517e-05
Zuoshiyou	5.111e-09	1.595e-05	0.0001396
Anjiangxiangyou/Anjiangcheng	1.201e-09	1.427e-05	0.0001172
Beibeiyou/Duanshiyou	7.377e-10	4.862e-06	8.813e-05
Bingtangyou	3.341e-10	7.323e-06	8.331e-05
Cuipitianyou	7.809e-11	3.265e-06	4.938e-05
Dayongjuhuaxin/Unknown23-13/Unknown22-13	1.004e-07	0.0001157	0.000477
Dianjiangzhoujiabaixinyou/Dianjianghuangshabaixinyou/Dianjiangzengjiabaixinyou	1.505e-09	1.852e-05	0.0001474
Fenghuangyou	9.972e-09	4.113e-05	0.0002561
Fujianwendan/Unknown_39-16	1.916e-12	6.955e-07	1.082e-05
Fuyuanhongxinyou	3.684e-08	0.0001033	0.0004108
Liangpingyou_cq	3.015e-09	1.381e-05	0.0001574
Liangpingyou_gz/Burmese_pummelo	1.605e-09	1.229e-05	0.0001673
Longanyou_cq	1.087e-12	2.479e-07	1.575e-05
Longanyou_gz	1.511e-08	3.801e-05	0.000254
Pengxianzhangzhouyou	7.684e-11	1.945e-06	3.193e-05
Pingshanyou_cq	7.668e-10	1.232e-05	8.815e-05
Pingshanyou_gz	6.277e-09	5.971e-06	8.383e-05
Redfleshguanximiyou/Guanximiyou/Sanhongyou/Huangjinyou	7.784e-12	1.788e-06	2.916e-05
Shuijingwendan	2.253e-09	1.011e-05	0.0001178
Sijipao	1.92e-09	1.108e-05	0.0001001
Tongxianyou/Unknown_8-9	1.278e-14	2.873e-08	3.762e-06
Wanbaiyou	3.864e-10	5.988e-06	6.413e-05
Wendan	1.74e-09	8.612e-06	8.779e-05
Wubuhongxinyou_cq	5.617e-09	1.359e-05	0.0001171
Wubuhongxinyou_gz	5.013e-11	1.404e-06	4.383e-05
Yongjiazaoxiangyou/Unknown_28-11	8.785e-09	1.438e-05	0.0001701
Dongguaquan	3.757e-09	1.705e-05	0.0001347
Gulaoqian/Lingnanshatianyou/Hejiangyou/Zhenlongyou	3.368e-08	2.96e-05	0.0002394
Meiweishatianyou	1.102e-08	5.366e-05	0.0002649
Shatianyou-1/Unknown_18-12/Unknown_18-13	8.524e-08	9.933e-05	0.0004828
Taijitu	7.762e-10	1.421e-05	9.672e-05
Zaoshuhongxinshatianyou/Hongxinshatianyou	7.667e-09	2.339e-05	0.0002081
Zhaipoyou	5.489e-09	1.626e-05	0.0001293
Chandler	7.331e-09	1.931e-05	0.0001703
Boluoxiangyou	4.917e-08	8.915e-05	0.0003946
Kawano Natsudaidai/Beni Amanatsu	1.01e-08	2.614e-05	0.0001926
Cocotail grapefruit	1.577e-09	1.208e-05	0.0001157
Hassaku/Red hassaku	2.843e-11	1.689e-06	2.494e-05
Huazhoujuhong-1	4.413e-13	4.802e-07	1.966e-05
Huazhoujuhong-2	1.406e-09	4.054e-05	0.0001526
Huyou	2.038e-10	1.433e-05	8.01e-05
Iwaikan	3.75e-13	1.86e-07	5.168e-06
Jianyangjuyou	9.616e-13	6.225e-07	1.333e-05
Lime	5.642e-08	1.233e-05	0.000192
Oroblanco	1.148e-13	9.078e-08	3.22e-06
Qingjian×Chandler	1.955e-09	2.425e-05	0.000138
Redflamegrapefruit/Redblushgrapefruit/Starrubygrapefruit	4.016e-14	4.742e-08	1.732e-06
Shatianyou×sweet orange	3.131e-12	1.043e-06	3.662e-05
Shijiemiyou	3.046e-09	1.095e-05	0.0001122
Tangyouzi	9.594e-10	7.232e-06	7.554e-05
Wanggan	4.565e-13	8.127e-07	2.823e-05
Wenlinggaocheng	6.966e-10	1.208e-05	9.776e-05
Zhengmaohuazhoujuhong	9.971e-12	1.127e-06	2.226e-05
Citrus hongheensis	6.515e-11	7.262e-06	7.293e-05
Citrus hongheensis×unknown citrus	2.12e-09	2.852e-05	0.0001549
Note: PI for a given genotype is the probability that a randomly sampled individual is identical to the given genotype, as is the same case for PIsibs and PIpar-off [33].
